# Supplementary material for: Comparative Efficacy of Supervised, Web-Based, and Self-Guided Exercise Interventions in Women with Patellofemoral Pain Syndrome
Source: Medicina (Kaunas). 2025 Apr 15;61(4):731. doi: 10.3390/medicina61040731 (PMC12029018; doi:10.3390/medicina61040731)
Supplement: Supplementary file 1 [file medicina-61-00731-s001.zip]

Archive with 2 entries (2 files):
- Supplementary File S1.pdf
- Supplementary Table 1.pdf
